# Supplementary material for: City size based scaling of the urban internal nodes layout
Source: PLoS One. 2021 Apr 23;16(4):e0250348. doi: 10.1371/journal.pone.0250348 (PMC8064428; doi:10.1371/journal.pone.0250348)
Supplement: S1 Table — Detailed statistical values of the 95 cities in Shandong (CSV). (XLSX) [file pone.0250348.s001.xlsx]

## Sheet: Sheet1
City Name	Population (10 000 persons)	City Area (km2)	Number of POI	Number of LBS	Number of CPRI	Mode (m)	Average (m)	Mode after Fitting (m)	Average after Fitting (m)	R2
Anqiu	97.5816	1711.6	4877	3597	1469	485.582	8562.75	691	16420.4	0.936065
Bincheng(M)	62.7548	1040	5177	4901	2443	677.531	4101.07	731	5534.31	0.980936
Boxing	50.4998	900	2004	1084	801	331.423	6023.63	911	10370	0.928855
Caoxian	170.461	1974	6183	2668	2399	534.326	13056.6	1831	52658.2	0.871144
Changle	63.8556	1101	3727	2513	1836	440.596	6426.44	481	5332.82	0.952494
Changyi	58.6788	1628	4640	1051	10929	427.553	7173.83	821	4772.26	0.938344
Chengwu	72.7062	998	2116	1686	562	274.313	6463.47	431	14673	0.928177
Dezhou(M)	125.186	1751	14966	13112	3137	803.768	8700.25	1051	12381	0.966162
Donge	41.3162	727	4045	627	365	402.908	7314.52	421	25512.1	0.864376
Dongming	87.6596	1369.8	2366	1359	545	353.783	6265.02	491	6383.67	0.935082
Dongping	81.322	1340	3586	3952	1389	351.743	7026.34	711	5468.16	0.907341
Dongying(M)	112.637	5776	10853	20429	3509	959.573	8700.45	581	22241	0.785538
Feicheng	98.89	1277	5680	3728	622	478.275	5710.44	531	5321.76	0.950577
Feixian	91.0548	1659.9	2816	1991	3119	349.325	12457.9	741	76869.1	0.757801
Gaomi	89.6444	1527	7208	3427	2159	505.628	6384.14	581	9310.41	0.984227
Gaoqing	36.9902	830.7	1466	1490	315	184.569	5260.86	351	6511	0.888297
Gaotang	51.5032	947	5307	1453	737	493.938	6768.96	501	16310.5	0.911293
Guangxian	87.7299	1161	5959	1615	1385	7078.96	11495.6	41	16406.6	0.841351
Guangrao	53.1401	1166	1378	2253	1380	299.76	7162.21	481	24874.1	0.878771
Haiyang	64.2643	1910	4212	1973	1262	346.908	7487.51	421	10956	0.981401
Heze(M)	239.873	2261	11776	9211	3729	878.83	7984.67	801	13055	0.948218
Huimin	65.3004	1362	1149	2141	1603	283.341	8290.35	491	10173.1	0.878779
Jinan(M)	540.581	6118.9	78826	62193	28568	1903.84	16990.6	1810	9156	0.966943
Jining(M)	189.051	1534	16785	18128	2765	1903.84	12178.7	1810	7981	0.94382
Jiaxiang	93.2598	975	1879	1668	511	252.115	4521.26	301	3407.5	0.931016
Jinxiang	68.0037	888	3749	1193	733	498.06	2955.47	531	2520.19	0.947453
Junan	106.592	1751	2769	2119	2985	198.129	11622.3	271	59606	0.821589
Juxian	116.058	1821	2932	1480	1140	498.06	10452.2	531	2520.19	0.928226
Juye	109.816	1308	4747	1615	601	275.601	9835.23	501	31105.2	0.873456
Juancheng	93.158	1032	2976	1321	1102	184.843	6929.9	321	25360.4	0.875655
Laiwu	129.868	2246	10336	6320	2266	1034.84	7192.09	1171	11999	0.97308
Laixi	74.4442	1568	1372	2715	2386	578.964	9831.06	810	21139.5	0.911971
Laiyang	85.69	1730.5	2769	2800	867	632.19	7456.05	471	10291.3	0.975623
Laizhou	84.3617	1931.2	6728	4339	1678	464.907	8840.42	821	17106.2	0.926313
Lanling	144.88	1724	2421	2076	2365	254.367	10326.6	491	47555.8	0.826747
Leling	72.4015	1173	2770	2122	649	380.675	6672.94	921	7594.02	0.930387
Lijin	30.9035	1301	993	4361	1788	1037.47	7870.09	621	15516	0.69499
Liangshan	84.5927	961	2596	2743	777	228.121	5098.6	201	9200.53	0.920918
Liaocheng(M)	185.482	2446	20084	5998	6028	1097.92	27628.7	1131	42887	0.858106
Linju	92.5567	1831.2	3690	768	6215	594.296	6928.27	621	9526.95	0.977858
Linqing	83.9083	951	7253	3956	1661	484.754	10975.4	501	37781.9	0.859829
Linshu	67.401	1010.2	2556	2401	2427	199.488	6197.19	551	8937.79	0.893818
Linyi(M)	281.182	2294	21596	18880	29112	1763.23	24953.3	971	12104	0.983053
Linyi	55.5243	1016	3170	2401	424	247.865	7349.65	471	10291.3	0.915877
Longkou	63.5839	901	7471	2967	1655	294.83	8860.63	1041	21386.8	0.639067
Mengyin	58.0416	1601.6	2653	2136	1173	335.904	7155.68	556	12884.7	0.934123
Ningjin	49.2136	833	2882	1595	715	342.002	6195.4	501	10811	0.93514
Ningyang	83.737	1123.7	2712	4006	689	182.282	11951.5	361	27068.3	0.844617
Penglai	40.2643	1009.2	4041	2381	1325	279.784	8355.36	660	14173.7	0.829311
Pingdu	139.101	3176	2117	4252	6167	1127.03	14164.5	1341	38992.9	0.894284
Pingyi	110.669	1823	2867	3101	1945	314.581	9965.02	501	22333.7	0.907434
Pingyin	37.4896	715	2954	250	821	291.538	5655.06	331	5668.85	0.89546
Pingyuan	47.6012	1047.4	4035	1641	508	296.345	8247.07	981	26323.2	0.842421
Qixia	59.3738	2016	3425	2079	751	165.858	10432.4	351	15926.7	0.855961
Qihe	64.1984	1411.2	3299	2451	906	342.861	5801.51	771	4334.82	0.929133
Qingdao(M)	604.242	6549.6	128366	91933	40032	7748.78	23523.7	3691	41056	0.875404
Qingzhou	95.4835	1569	8414	1622	3218	855.841	4765.19	1021	5035.24	0.982849
Qingyun	34.4046	501	1822	1829	185	412.959	3246.78	691	3199.23	0.96019
Qufu	65.5721	815	4218	4328	1648	712.192	4036.5	931	6247.22	0.965898
Rizhao(M)	143.447	2046	15093	9494	4458	1287.54	8463.34	1701	9156	0.9671
Rongcheng	65.9395	1527.7	6797	3821	1944	393.783	17982.7	581	127311	0.758855
Rushan	54.7486	1665	3682	7049	1448	446.842	7540.26	421	16317	0.959786
Shanghe	64.2745	1162	3026	1853	857	140.177	8425.17	341	36507.6	0.850477
Shanxian	127.549	1670	4555	2057	2457	563.91	8753.77	731	19243.2	0.922824
Shenxian	111.299	1388	5328	1637	1609	275.309	14115.2	501	79949	0.820609
Shouguang	110.311	1990.1	8228	4218	3817	663.864	9905.65	821	20971	0.948922
Sishui	64.59	1118	2227	1166	444	285.227	5990.99	675	7145.81	0.926017
Taian(M)	172.061	2087	11497	19083	5950	839.313	5980.39	1001	8382	0.990719
Tancheng	103.448	1195.1	3010	2962	2072	270.139	8924.77	711	11983	0.892023
Tengzhou	175.201	1495.1	3401	6183	4088	654.683	6384.16	3728	9147.43	0.967487
Weihai(M)	135.848	2607.7	21114	25463	7178	909.745	44201.8	731	33024	0.880451
Weishan	73.4008	1738	2304	1236	2266	357.009	5330.67	691	3702.82	0.916659
Weifang(M)	186.388	2633.6	29625	22588	11141	1697.67	5949.98	1641	8410	0.964247
Wenshang	82.3179	889.1	2474	2093	779	298.022	4613.53	871	4737.43	0.932397
Wudi	48.9672	2090	1149	1571	1571	255.868	9210.99	366	6998.67	0.909199
Wulian	51.361	1497	2099	1817	820	263.762	8012.42	581	13872.6	0.904697
Wucheng	40.2409	751	3626	1989	1679	477.302	4788.52	290	6203.72	0.959407
Xiajin	53.6721	881.8	3626	2077	1025	477.303	4788.52	290	6203.7	0.959405
Xintai	136.97	1934	5194	4977	1070	280.716	9561.34	501	16245.6	0.911658
Yantai(M)	196.415	2864	35515	20406	5333	1103.26	7125.07	1859	13608	0.91271
Yanggu	83.4599	1008	6219	728	1162	311.423	8383.79	691	30379	0.86745
Yangxin	47.1888	798	951	1261	1258	221.657	4925.27	260	3597.31	0.912869
Yinan	97.6473	1719	2301	3386	2908	293.162	8768.23	521	22133.6	0.886039
Yishui	118.876	2414	3217	4938	1778	489.232	9180.65	621	10142	0.94436
Yiyuan	57.5777	1636	2152	1682	700	238.576	5124.44	351	4561.37	0.925851
Yutai	48.3817	653	1494	771	260	232.4	4931.71	250	3830.81	0.902959
Yucheng	54.0994	992	4198	2571	506	542.975	2741.17	631	2065.12	0.967944
Yuncheng	128.255	1643	4822	1550	523	301.999	9534.78	591	36402	0.873057
Zaozhuang(M)	247.36	3068.8	13357	14002	9462	416.538	17655.6	831	98347	0.623949
Zhanhua	39.994	2217.7	677	1289	716	216.27	8217.31	331	22672	0.813424
Zhaoyuan	56.282	1432	4281	2369	935	547.614	4553.91	801	4605.74	0.963336
Zhucheng	111.868	2151	7163	2933	2613	779.644	7821.23	981	12051	0.983401
Zibo(M)	339.394	3498.4	34637	33595	5737	1909.44	17189.6	1111	55133	0.765078
Zoucheng	121.557	1617	5470	4410	2786	471.667	4007.95	411	3417.32	0.975849
Zouping	74.4253	1250	2585	1341	1411	516.346	7531.35	2031	16711.1	0.942932
